# Supplementary material for: VIPER: Visualization Pipeline for RNA-seq, a Snakemake workflow for efficient and complete RNA-seq analysis
Source: BMC Bioinformatics. 2018 Apr 12;19:135. doi: 10.1186/s12859-018-2139-9 (PMC5897949; doi:10.1186/s12859-018-2139-9)
Supplement: Supplementary file 2 — Metasheet Example (CSV 600 bytes) [file 12859_2018_2139_MOESM2_ESM.csv]

SampleName	Cell	WHO_Category	WHO_Defining_Alterations	comp_BCellvsTCell	comp_MLL.AF4vsTEL.AML1_B.ALL
TA12	TCell	T.ALL	none	2
BA47	BCell	B.ALL	_TEL.AML1_.ETV6.RUNX1.	1	2
BA03	BCell	B.ALL	t.11;19._MLL.ENL	1	1
BA43	BCell	B.ALL	_TEL.AML1_.ETV6.RUNX1.	1	2
BA05	BCell	B.ALL	t.4;11..q21;q23._MLL.AF4	1	1
BA19	BCell	B.ALL	_TEL.AML1_.ETV6.RUNX1.	1	2
BA61	BCell	B.ALL	_TEL.AML1_.ETV6.RUNX1.	1	2
TA06	TCell	T.ALL	none	2
TA18	TCell	T.ALL	none	2
BP03	BCell	BPDCN	none
BP01	BCell	BPDCN	none
BA09	BCell	B.ALL	t.4;11..q21;q23._MLL.AF4	1	1
BP05	BCell	BPDCN	none
BA14	BCell	B.ALL	t.4;11..q21;q23._MLL.AF4	1	1
